# Supplementary material for: Phylogeography and Re-Evaluation of Evolutionary Rate of Powassan Virus Using Complete Genome Data
Source: Biology (Basel). 2021 Dec 6;10(12):1282. doi: 10.3390/biology10121282 (PMC8698833; doi:10.3390/biology10121282)
Supplement: Supplementary file 1 [file biology-10-01282-s001.zip › biology-1448078-supplementary/Table S1.xlsx]

## Sheet: Sheet1
UCLDhet
Tree prior	Coalescent Constant Population
popSize	Lognormal, M = 1000, S = 1.0, [0.0 – 100000.0]
proportionInvariant	Uniform [0.0 – 1.0]
ucldMean	Uniform [0.0 – 1.0]
ucldStdev	Gamma, Alpha = 0.5396, Beta = 0.3819, mode = ShapeScale, [0.0 – 2.0]
GTR rates	Gamma, [0.0 – 10.0]
UCLDiso
Tree prior	Coalescent Constant Population
popSize	Lognormal, M = 1000, S = 1.0, [0.0 – 100000.0]
proportionInvariant	Uniform [0.0 – 1.0]
Clock.rate	Fixed, 1.0
ucldStdev	Gamma, Alpha = 0.5396, Beta = 0.3819, mode = ShapeScale, [0.0 – 2.0]
GTR rates	Gamma, [0.0 – 10.0]
SChet
Tree prior	Coalescent Constant Population
popSize	Lognormal, M = 1000, S = 1.0, [0.0 – 100000.0]
proportionInvariant	Uniform [0.0 – 1.0]
GTR rates	Gamma, [0.0 – 10.0]
clock.rate	Uniform [0.0 – 1.0]
SCiso
Tree prior	Coalescent Constant Population
popSize	Lognormal, M = 1000, S = 1.0, [0.0 – 100000.0]
proportionInvariant	Uniform [0.0 – 1.0]
GTR rates	Gamma, [0.0 – 10.0]
clock.rate	Fixed, 1.0
