# Supplementary material for: Phylogeography and Re-Evaluation of Evolutionary Rate of Powassan Virus Using Complete Genome Data
Source: Biology (Basel). 2021 Dec 6;10(12):1282. doi: 10.3390/biology10121282 (PMC8698833; doi:10.3390/biology10121282)
Supplement: Supplementary file 1 [file biology-10-01282-s001.zip › biology-1448078-supplementary/Table S3.xlsx]

## Sheet: Лист1
Model	LogL	AIC		w-AIC	AICc	w	-AICc	BIC		w-BIC
GTR+F+I	-26908.4	53932.7	+	0.921	53933.4	+	0.9212	54352.3	+	0.9317
GTR+F+G4	-26911	53938	+	0.066	53938.7	+	0.066	54357.6	+	0.0668
TIM2+F+I	-26924.4	53960.7	-	0	53961.3	-	0	54365.9	-	0.0011
GTR+F+I+G4	-26911.6	53941.2	-	0.013	53941.9	-	0.0128	54368.1	-	0.0004
TIM2+F+G4	-26926.6	53965.2	-	0	53965.8	-	0	54370.4	-	0.0001
TIM2+F+I+G4	-26927.2	53968.4	-	0	53969	-	0	54380.8	-	0
TIM3+F+I	-26936	53984.1	-	0	53984.7	-	0	54389.2	-	0
TIM+F+I	-26938.9	53989.8	-	0	53990.5	-	0	54395	-	0
TIM3+F+G4	-26939.5	53991	-	0	53991.6	-	0	54396.1	-	0
TN+F+I	-26944.3	53998.6	-	0	53999.2	-	0	54396.5	-	0
TIM+F+G4	-26940.8	53993.6	-	0	53994.2	-	0	54398.7	-	0
TN+F+G4	-26946.8	54003.6	-	0	54004.2	-	0	54401.5	-	0
TIM3+F+I+G4	-26940.2	53994.4	-	0	53995	-	0	54406.8	-	0
TIM+F+I+G4	-26941.3	53996.6	-	0	53997.2	-	0	54409	-	0
TN+F+I+G4	-26947.4	54006.8	-	0	54007.4	-	0	54411.9	-	0
SYM+I	-27028.5	54166.9	-	0	54167.5	-	0	54564.8	-	0
SYM+G4	-27031.2	54172.4	-	0	54173	-	0	54570.3	-	0
TIM2e+I	-27043.9	54193.9	-	0	54194.5	-	0	54577.3	-	0
SYM+I+G4	-27031.8	54175.7	-	0	54176.3	-	0	54580.8	-	0
TIM2e+G4	-27046.3	54198.6	-	0	54199.2	-	0	54582	-	0
TIM3e+I	-27050.3	54206.6	-	0	54207.2	-	0	54590.1	-	0
TIM2e+I+G4	-27046.9	54201.8	-	0	54202.4	-	0	54592.5	-	0
TIMe+I	-27053.1	54212.1	-	0	54212.7	-	0	54595.6	-	0
TNe+I	-27058.1	54220.2	-	0	54220.7	-	0	54596.4	-	0
TIM3e+G4	-27053.6	54213.1	-	0	54213.7	-	0	54596.6	-	0
TIMe+G4	-27054.9	54215.8	-	0	54216.4	-	0	54599.2	-	0
TNe+G4	-27060.5	54224.9	-	0	54225.5	-	0	54601.1	-	0
TIM3e+I+G4	-27054.3	54216.6	-	0	54217.2	-	0	54607.3	-	0
TIMe+I+G4	-27055.4	54218.8	-	0	54219.4	-	0	54609.5	-	0
TNe+I+G4	-27061.1	54228.2	-	0	54228.8	-	0	54611.6	-	0
GTR+F	-27089.4	54292.9	-	0	54293.5	-	0	54705.3	-	0
TIM2+F	-27103.3	54316.5	-	0	54317.1	-	0	54714.5	-	0
TVM+F+I	-27098.7	54311.5	-	0	54312.1	-	0	54723.9	-	0
TVM+F+G4	-27099.6	54313.2	-	0	54313.9	-	0	54725.6	-	0
TVM+F+I+G4	-27101	54318	-	0	54318.6	-	0	54737.6	-	0
TPM2+F+I	-27114.9	54339.9	-	0	54340.5	-	0	54737.8	-	0
TPM2u+F+I	-27114.9	54339.9	-	0	54340.5	-	0	54737.8	-	0
TPM2+F+G4	-27115.8	54341.6	-	0	54342.2	-	0	54739.5	-	0
TPM2u+F+G4	-27115.8	54341.6	-	0	54342.2	-	0	54739.5	-	0
TIM3+F	-27116.6	54343.2	-	0	54343.8	-	0	54741.1	-	0
TIM+F	-27117.2	54344.4	-	0	54345	-	0	54742.3	-	0
TN+F	-27122.6	54353.2	-	0	54353.8	-	0	54743.9	-	0
TPM2+F+I+G4	-27117	54346.1	-	0	54346.7	-	0	54751.2	-	0
TPM2u+F+I+G4	-27117.1	54346.1	-	0	54346.7	-	0	54751.3	-	0
TPM3u+F+I	-27127	54364	-	0	54364.6	-	0	54761.9	-	0
TPM3+F+I	-27127	54364	-	0	54364.6	-	0	54761.9	-	0
TPM3u+F+G4	-27128.7	54367.4	-	0	54368	-	0	54765.3	-	0
TPM3+F+G4	-27128.7	54367.4	-	0	54368	-	0	54765.3	-	0
K3Pu+F+I	-27129.8	54369.7	-	0	54370.3	-	0	54767.6	-	0
K3Pu+F+G4	-27130.4	54370.8	-	0	54371.4	-	0	54768.7	-	0
HKY+F+I	-27135.4	54378.9	-	0	54379.5	-	0	54769.6	-	0
HKY+F+G4	-27136.6	54381.2	-	0	54381.8	-	0	54771.9	-	0
TPM3u+F+I+G4	-27130.4	54372.8	-	0	54373.5	-	0	54778	-	0
TPM3+F+I+G4	-27130.4	54372.8	-	0	54373.5	-	0	54778	-	0
K3Pu+F+I+G4	-27131.5	54375.1	-	0	54375.7	-	0	54780.2	-	0
TVMe+I	-27142.6	54393.1	-	0	54393.7	-	0	54783.8	-	0
HKY+F+I+G4	-27138	54386	-	0	54386.6	-	0	54783.9	-	0
TVMe+G4	-27142.9	54393.9	-	0	54394.5	-	0	54784.6	-	0
TVMe+I+G4	-27143.7	54397.3	-	0	54397.9	-	0	54795.2	-	0
K3P+G4	-27166.6	54437.3	-	0	54437.8	-	0	54813.5	-	0
K3P+I	-27166.7	54437.5	-	0	54438	-	0	54813.7	-	0
K2P+I	-27171.8	54445.6	-	0	54446.1	-	0	54814.6	-	0
K2P+G4	-27172.3	54446.6	-	0	54447.1	-	0	54815.5	-	0
K3P+I+G4	-27167.1	54440.3	-	0	54440.9	-	0	54823.7	-	0
K2P+I+G4	-27172.9	54449.9	-	0	54450.4	-	0	54826.1	-	0
SYM	-27208.2	54524.5	-	0	54525	-	0	54915.1	-	0
TIM2e	-27221.9	54547.8	-	0	54548.3	-	0	54924	-	0
TIM3e	-27230.4	54564.8	-	0	54565.3	-	0	54941	-	0
TIMe	-27230.9	54565.8	-	0	54566.3	-	0	54942	-	0
TNe	-27236.2	54574.4	-	0	54574.9	-	0	54943.3	-	0
TVM+F	-27317	54745.9	-	0	54746.6	-	0	55151.1	-	0
TVMe	-27332.2	54770.3	-	0	54770.9	-	0	55153.8	-	0
TPM2+F	-27330.6	54769.3	-	0	54769.8	-	0	55159.9	-	0
TPM2u+F	-27330.6	54769.3	-	0	54769.9	-	0	55160	-	0
K3P	-27354.9	54811.8	-	0	54812.3	-	0	55180.8	-	0
K2P	-27360.2	54820.4	-	0	54820.9	-	0	55182.1	-	0
TPM3+F	-27344.2	54796.5	-	0	54797.1	-	0	55187.2	-	0
TPM3u+F	-27344.2	54796.5	-	0	54797.1	-	0	55187.2	-	0
K3Pu+F	-27344.7	54797.3	-	0	54797.9	-	0	55188	-	0
HKY+F	-27350.1	54806.2	-	0	54806.8	-	0	55189.6	-	0
F81+F+I	-28669.7	57445.5	-	0	57446.1	-	0	57828.9	-	0
F81+F+G4	-28670.7	57447.4	-	0	57448	-	0	57830.9	-	0
F81+F+I+G4	-28669.9	57447.8	-	0	57448.4	-	0	57838.5	-	0
JC+I	-28709.9	57519.7	-	0	57520.2	-	0	57881.5	-	0
JC+G4	-28710.2	57520.5	-	0	57521	-	0	57882.2	-	0
JC+I+G4	-28709.8	57521.5	-	0	57522	-	0	57890.5	-	0
F81+F	-28752.7	57609.4	-	0	57610	-	0	57985.6	-	0
JC	-28800.3	57698.5	-	0	57699	-	0	58053	-	0
